# Supplementary material for: Gfi1 Loss Protects against Two Models of Induced Diabetes
Source: Cells. 2021 Oct 20;10(11):2805. doi: 10.3390/cells10112805 (PMC8616283; doi:10.3390/cells10112805)
Supplement: Supplementary file 1 [file cells-10-02805-s001.zip]

Archive with 4 entries (2 files):
- cells-1393651-supplementary/
- cells-1393651-supplementary/cells-1393651-sp1019/
- cells-1393651-supplementary/cells-1393651-sp1019/cells-1393651-sp1019.pdf
- cells-1393651-supplementary/cells-1393651-sp1019/Napolitano et al - Movie S1.mov
